# Supplementary material for: Nutritional Potential of Adzuki Bean Germplasm and Mining Nutri-Dense Accessions through Multivariate Analysis
Source: Foods. 2023 Nov 17;12(22):4159. doi: 10.3390/foods12224159 (PMC10670495; doi:10.3390/foods12224159)
Supplement: Supplementary file 1 [file foods-12-04159-s001.zip]

Archive with 1 entries (1 files):
- foods-2584704-supplementary.pdf
